# Supplementary material for: Implementation of a national electronic health information system in Gabon: a survey of healthcare providers’ perceptions
Source: BMC Med Inform Decis Mak. 2020 Aug 24;20:202. doi: 10.1186/s12911-020-01213-y (PMC7444076; doi:10.1186/s12911-020-01213-y)
Supplement: Supplementary file 2 — Additional file 2. Pearson correlations between items. [file 12911_2020_1213_MOESM2_ESM.xlsx]

## Sheet: Table 2. Variables correlations
Additional file 2. Pearson correlations between items
Variables	q1a	q1b	q1c	q1d	q2a	q2b	q2c	q2d	q3a	q3b	q3c	q3d	q3e	q3f	q3g	q4a	q4b	q4c	q4d	q4e	q4f	q4g	q4h	q4i	q4j	q5a	q5b	q5c	q5d	q5e
q1a	1*
q1b	0.64*	1*
q1c	0.62*	0.6*	1*
q1d	0.52*	0.52*	0.61*	1*
q2a	0.43*	0.4*	0.37*	0.42*	1*
q2b	0.39*	0.41*	0.39*	0.43*	0.54*	1*
q2c	0.42*	0.4*	0.46*	0.5*	0.53*	0.63*	1*
q2d	0.49*	0.46*	0.49*	0.43*	0.52*	0.55*	0.56*	1*
q3a	0.45*	0.41*	0.44*	0.39*	0.41*	0.43*	0.46*	0.54*	1*
q3b	0.43*	0.41*	0.43*	0.4*	0.39*	0.43*	0.45*	0.53*	0.61*	1*
q3c	0.44*	0.43*	0.44*	0.42*	0.46*	0.42*	0.51*	0.54*	0.66*	0.62*	1*
q3d	0.38*	0.29*	0.36*	0.32*	0.37*	0.35*	0.37*	0.42*	0.47*	0.42*	0.52*	1*
q3e	0.39*	0.36*	0.39*	0.38*	0.37*	0.39*	0.46*	0.48*	0.52*	0.5*	0.62*	0.58*	1*
q3f	0.35*	0.32*	0.34*	0.39*	0.42*	0.37*	0.39*	0.46*	0.42*	0.45*	0.5*	0.43*	0.53*	1*
q3g	0.39*	0.38*	0.41*	0.38*	0.36*	0.32*	0.39*	0.43*	0.48*	0.52*	0.52*	0.56*	0.56*	0.52*	1*
q4a	0.36*	0.33*	0.34*	0.29*	0.28*	0.32*	0.32*	0.39*	0.46*	0.43*	0.45*	0.37*	0.37*	0.39*	0.5*	1*
q4b	0.33*	0.28*	0.34*	0.28*	0.31*	0.32*	0.32*	0.43*	0.46*	0.42*	0.44*	0.45*	0.41*	0.4*	0.53*	0.68*	1*
q4c	0.3*	0.27*	0.28*	0.25*	0.29*	0.32*	0.28*	0.39*	0.42*	0.4*	0.39*	0.42*	0.35*	0.32*	0.48*	0.58*	0.64*	1*
q4d	0.31*	0.25*	0.32*	0.24*	0.29*	0.33*	0.3*	0.41*	0.41*	0.39*	0.39*	0.42*	0.4*	0.35*	0.48*	0.57*	0.64*	0.81*	1*
q4e	0.33*	0.3*	0.32*	0.27*	0.34*	0.34*	0.31*	0.41*	0.42*	0.4*	0.44*	0.41*	0.39*	0.37*	0.5*	0.54*	0.65*	0.7*	0.77*	1*
q4f	0.31*	0.27*	0.29*	0.23*	0.28*	0.31*	0.3*	0.38*	0.44*	0.41*	0.37*	0.4*	0.37*	0.33*	0.45*	0.54*	0.6*	0.7*	0.76*	0.79*	1*
q4g	0.32*	0.27*	0.29*	0.24*	0.28*	0.29*	0.27*	0.37*	0.41*	0.4*	0.37*	0.39*	0.35*	0.3*	0.45*	0.51*	0.59*	0.68*	0.73*	0.72*	0.78*	1*
q4h	0.31*	0.25*	0.29*	0.24*	0.28*	0.33*	0.27*	0.37*	0.4*	0.42*	0.38*	0.4*	0.37*	0.34*	0.5*	0.55*	0.62*	0.69*	0.72*	0.73*	0.75*	0.79*	1*
q4i	0.29*	0.24*	0.29*	0.24*	0.32*	0.3*	0.29*	0.37*	0.4*	0.37*	0.38*	0.39*	0.36*	0.33*	0.47*	0.55*	0.61*	0.67*	0.7*	0.68*	0.72*	0.75*	0.79*	1*
q4j	0.3*	0.25*	0.29*	0.22*	0.28*	0.28*	0.28*	0.37*	0.42*	0.39*	0.41*	0.39*	0.41*	0.31*	0.46*	0.51*	0.59*	0.65*	0.7*	0.69*	0.73*	0.77*	0.75*	0.78*	1*
q5a	0.4*	0.38*	0.39*	0.35*	0.38*	0.37*	0.41*	0.47*	0.48*	0.44*	0.5*	0.43*	0.48*	0.4*	0.51*	0.43*	0.41*	0.44*	0.42*	0.44*	0.42*	0.44*	0.44*	0.43*	0.45*	1*
q5b	0.38*	0.38*	0.4*	0.33*	0.34*	0.33*	0.33*	0.44*	0.5*	0.45*	0.51*	0.43*	0.42*	0.38*	0.44*	0.4*	0.38*	0.42*	0.42*	0.44*	0.45*	0.44*	0.45*	0.44*	0.44*	0.7*	1*
q5c	0.39*	0.37*	0.4*	0.39*	0.35*	0.3*	0.36*	0.47*	0.44*	0.44*	0.45*	0.4*	0.41*	0.43*	0.46*	0.38*	0.39*	0.42*	0.43*	0.45*	0.44*	0.44*	0.46*	0.46*	0.46*	0.63*	0.68*	1*
q5d	0.39*	0.37*	0.39*	0.35*	0.3*	0.29*	0.35*	0.45*	0.45*	0.41*	0.45*	0.35*	0.43*	0.38*	0.45*	0.36*	0.35*	0.36*	0.39*	0.4*	0.38*	0.38*	0.39*	0.38*	0.38*	0.59*	0.63*	0.77*	1*
q5e	0.34*	0.34*	0.36*	0.35*	0.35*	0.39*	0.38*	0.47*	0.4*	0.4*	0.44*	0.42*	0.42*	0.41*	0.44*	0.4*	0.4*	0.4*	0.43*	0.41*	0.38*	0.4*	0.42*	0.42*	0.39*	0.61*	0.63*	0.69*	0.7*	1*
* = p-value < 0.05
