# Supplementary material for: Implementation of a national electronic health information system in Gabon: a survey of healthcare providers’ perceptions
Source: BMC Med Inform Decis Mak. 2020 Aug 24;20:202. doi: 10.1186/s12911-020-01213-y (PMC7444076; doi:10.1186/s12911-020-01213-y)
Supplement: Supplementary file 4 — Additional file 4. Pearson correlations between constructs. [file 12911_2020_1213_MOESM4_ESM.xlsx]

## Sheet: Table 6. Construct correlation
		Additional File 4. Pearson correlations between constructs
Variable	VIF	AGE	Experience	ICT SKILL	Compatibility	Useful functions	Impact	IQ	CHR	Nurse	Satisfaction	Sex (Male)	SupQual	Overload	SQ	Actual use
AGE	1.368	1*
Experience	1.526	0.5*	1*
ICT SKILL	1.268	-0.185*	-0.304*	1*
Compatibility	2.665	-0.041	-0.036	0.125*	1*
Useful functions	1.017	0.04	0.032	0.047	0.055	1*
Impact	NA	0.049	0.112*	-0.085*	0.217*	0.019	1*
IQ	1.833	0.007	0.034	-0.055	0.173*	-0.004	0.577*	1*
CHR	1.043	0.013	0.069	-0.063	-0.06	0.034	0.073*	0.03	1*
Nurse	1.297	0.047	0.263*	-0.346*	0.043	0.009	0.244*	0.209*	0.133*	1*
Satisfaction	1.801	-0.003	0.07*	-0.026	0.199*	0.012	0.439*	0.511*	0.008	0.137*	1*
Sex (Male)	1.055	0.029	0.026	0.145*	0.002	0.03	-0.029	-0.04	0.083*	-0.136*	-0.025	1*
SupQual	2.189	0.031	0.07*	-0.039	0.194*	0.001	0.547*	0.554*	0.024	0.206*	0.609*	-0.031	1*
Overload	1.34	0.002	0.045	0.009	0.205*	0.066	0.031	-0.046	0.058	0.01	0.008	-0.011	-0.012	1*
SQ	2.321	-0.013	0.079*	-0.066	0.186*	-0.024	0.607*	0.631*	0.047	0.239*	0.566*	-0.072*	0.665*	-0.058	1*
Actual use	3.118	-0.028	0.022	0.133*	0.765*	0.087*	0.159*	0.091*	-0.021	0.032	0.117*	0.019	0.16*	0.442*	0.112*	1*
* = p-value < 0.05
